# Supplementary material for: A Rare Consequence after Shoulder Dislocation in a Professional Cyclist: A Case Report
Source: Medicina (Kaunas). 2019 Aug 25;55(9):529. doi: 10.3390/medicina55090529 (PMC6780877; doi:10.3390/medicina55090529)
Supplement: Supplementary file 1 [file medicina-55-00529-s001.zip]

Archive with 7 entries (5 files):
- video/
- video/medicina-545099(2).zip
- video/VIdeo_1.mov
- video/video_2.mov
- video/__MACOSX/
- video/__MACOSX/._VIdeo_1.mov
- video/__MACOSX/._video_2.mov
